# Supplementary material for: Impact of Hepatitis B Virus Infection on the Efficacy and Safety of Pembrolizumab plus Chemotherapy for Advanced Biliary Tract Cancer in the KEYNOTE-966 Study
Source: Cancer Res Commun. 2026 Mar 17;6(3):577–84. doi: 10.1158/2767-9764.CRC-25-0633 (PMC13012029; doi:10.1158/2767-9764.CRC-25-0633)
Supplement: Figure S1 — shows time course of HBV DNAa and ALT levels, duration of treatment, and initiation of new antiviral therapy in participants with clinically resolved HBV at baseline who experienced HBV reactivation during the study [file crc-25-0633_figure_s1_suppsf1.zip]

Archive with 1 entries (1 files):
- CRC-25-0633_figure_s1_SuppSF1.eps
